# Supplementary material for: Multiscale Modeling Approach to Understand Mechanism of Deposit Control by Sulfonate-Based Lubricant Detergents
Source: ACS Omega. 2024 Sep 2;9(37):38753–68. doi: 10.1021/acsomega.4c04629 (PMC11411673; doi:10.1021/acsomega.4c04629)
Supplement: Supplementary file 2 — ao4c04629_si_002.zip [file ao4c04629_si_002.zip]

Archive with 3 entries (3 files):
- Movie-SI1.pptx
- Movie-SI2.pptx
- Movie-SI3.pptx
